# Supplementary material for: The clinical value of carcinoembryonic antigen for tumor metastasis assessment in lung cancer
Source: PeerJ. 2019 Aug 7;7:e7433. doi: 10.7717/peerj.7433 (PMC6689222; doi:10.7717/peerj.7433)
Supplement: Dataset S1 [file peerj-07-7433-s001.csv]

Gender	Age	tumor.size	tumor.size2	tumor.size.classification	Source.of.histological.specimens	Group	Metastasis	CEA	PatientID	Cea.Level	Group.LC	Group.LC2	CEAinterM	SitesNum	lymph.node.metastasis	mediastinal.lymph.node.metastasis	regional.Metastasis	distant.Metastasis	Pattern.Metastasis	SitesNumType
Female	63		NA	NA	Fiberoptic bronchoscopy	Squamous cell	Unmetastatic	2.64	1182397	<=5.0	Squamous cell	NSCLC	CEA<=5.0&Unmetastatic	0	Negative	Negative	NA	NA	NA	0
Male	63	1.6*1.6	1.6	<=3	Fiberoptic bronchoscopy	Squamous cell	Unmetastatic	6.63	374806	>5.0	Squamous cell	NSCLC	CEA>5.0&Unmetastatic	0	Negative	Negative	NA	NA	NA	0
Male	71		NA	NA	Fiberoptic bronchoscopy	Lung cancer(Unclassified)	Metastatic	6.72	222945	>5.0	Lung cancer(Unclassified)	LC(Unclassified)	CEA>5.0&Metastatic	1	Negative	Negative	NA	distant	distant	1
Male	49	6.4*5.1	6.4	(5-7]	Fiberoptic bronchoscopy	Small-cell Lung cancer	Metastatic	1.18	1196881	<=5.0	Small-cell Lung cancer	SCLC	CEA<=5.0&Metastatic	1	Positive	Positive	regional	NA	regional	1
Female	35	4.5*3	4.5	(3-5]	Fiberoptic bronchoscopy	Adenocarcinoma	Metastatic	296.1	1204135	>5.0	Adenocarcinoma	NSCLC	CEA>5.0&Metastatic	3	Negative	Negative	regional	distant	regional+distant	>=2
Female	69	>5	5.6	(5-7]	Fiberoptic bronchoscopy	Small-cell Lung cancer	Unmetastatic	1.95	936201	<=5.0	Small-cell Lung cancer	SCLC	CEA<=5.0&Unmetastatic	0	Negative	Negative	NA	NA	NA	0
Female	48		NA	NA	Fiberoptic bronchoscopy	Lung cancer(Unclassified)	Metastatic	1.89	1206799	<=5.0	Lung cancer(Unclassified)	LC(Unclassified)	CEA<=5.0&Metastatic	3	Negative	Negative	regional	distant	regional+distant	>=2
Female	62	4.5*4.2	4.5	(3-5]	Fiberoptic bronchoscopy	Adenocarcinoma	Metastatic	2.77	1209476	<=5.0	Adenocarcinoma	NSCLC	CEA<=5.0&Metastatic	1	Negative	Negative	NA	distant	distant	1
Male	76	4.9*4.1	4.9	(3-5]	Fiberoptic bronchoscopy	Small-cell Lung cancer	Unmetastatic	7.38	1208644	>5.0	Small-cell Lung cancer	SCLC	CEA>5.0&Unmetastatic	0	Negative	Negative	NA	NA	NA	0
Male	61		NA	NA	Fiberoptic bronchoscopy	Squamous cell	Metastatic	4.49	1209691	<=5.0	Squamous cell	NSCLC	CEA<=5.0&Metastatic	1	Negative	Negative	regional	NA	regional	1
Male	61	4.7*4	4.7	(3-5]	Fiberoptic bronchoscopy	Small-cell Lung cancer	Metastatic	1.7	1211401	<=5.0	Small-cell Lung cancer	SCLC	CEA<=5.0&Metastatic	2	Positive	Positive	regional	distant	regional+distant	>=2
Male	57	6.6*5.6	6.6	(5-7]	Percutaneous puncture biopsy	Squamous cell	Metastatic	2.44	1210277	<=5.0	Squamous cell	NSCLC	CEA<=5.0&Metastatic	2	Positive	Positive	regional	distant	regional+distant	>=2
Male	63	8*7.8	8	>7	Fiberoptic bronchoscopy	Small-cell Lung cancer	Metastatic	11.07	1209803	>5.0	Small-cell Lung cancer	SCLC	CEA>5.0&Metastatic	2	Negative	Negative	NA	distant	distant	>=2
Male	51	6.9*5.3	6.9	(5-7]	Fiberoptic bronchoscopy	Adenocarcinoma	Metastatic	113	1213844	>5.0	Adenocarcinoma	NSCLC	CEA>5.0&Metastatic	2	Positive	Negative	NA	distant	distant	>=2
Male	68	9.2*6.2	9.2	>7	Fiberoptic bronchoscopy	Squamous cell	Metastatic	9.7	1214869	>5.0	Squamous cell	NSCLC	CEA>5.0&Metastatic	3	Positive	Positive	regional	distant	regional+distant	>=2
Male	70	1.1*1.1	1.1	<=3	Fiberoptic bronchoscopy	Squamous cell	Unmetastatic	3.02	1191598	<=5.0	Squamous cell	NSCLC	CEA<=5.0&Unmetastatic	0	Negative	Negative	NA	NA	NA	0
Male	57	4.7*3.5	4.7	(3-5]	Fiberoptic bronchoscopy	Small-cell Lung cancer	Metastatic	31.07	1209696	>5.0	Small-cell Lung cancer	SCLC	CEA>5.0&Metastatic	2	Negative	Negative	NA	distant	distant	>=2
Male	69		NA	NA	Fiberoptic bronchoscopy	Squamous cell	Metastatic	7.25	569085	>5.0	Squamous cell	NSCLC	CEA>5.0&Metastatic	2	Negative	Negative	NA	distant	distant	>=2
Male	62	8.1*7.2	8.1	>7	Fiberoptic bronchoscopy	Squamous cell	Metastatic	2.27	1214082	<=5.0	Squamous cell	NSCLC	CEA<=5.0&Metastatic	1	Positive	Positive	regional	NA	regional	1
Male	70	6.5*5	6.5	(5-7]	Fiberoptic bronchoscopy	Squamous cell	Metastatic	7.65	1225644	>5.0	Squamous cell	NSCLC	CEA>5.0&Metastatic	2	Positive	Negative	NA	distant	distant	>=2
Female	45	2.8*2.7	2.8	<=3	Fiberoptic bronchoscopy	Adenocarcinoma	Metastatic	21.27	1197979	>5.0	Adenocarcinoma	NSCLC	CEA>5.0&Metastatic	3	Positive	Negative	NA	distant	distant	>=2
Male	71	2.5*2.2	2.5	<=3	Fiberoptic bronchoscopy	Squamous cell	Metastatic	1.48	1223676	<=5.0	Squamous cell	NSCLC	CEA<=5.0&Metastatic	1	Negative	Negative	NA	distant	distant	1
Male	72		NA	NA	Fiberoptic bronchoscopy	Squamous cell	Metastatic	1.66	1226740	<=5.0	Squamous cell	NSCLC	CEA<=5.0&Metastatic	2	Positive	Positive	regional	distant	regional+distant	>=2
Male	66		NA	NA	Fiberoptic bronchoscopy	Squamous cell	Metastatic	4.38	1232267	<=5.0	Squamous cell	NSCLC	CEA<=5.0&Metastatic	1	Positive	Positive	regional	NA	regional	1
Male	49	4*4	4	(3-5]	Fiberoptic bronchoscopy	Lung cancer(Unclassified)	Metastatic	7.73	1235262	>5.0	Lung cancer(Unclassified)	LC(Unclassified)	CEA>5.0&Metastatic	3	Positive	Positive	regional	distant	regional+distant	>=2
Male	65	5.4*4.6	5.4	(5-7]	Fiberoptic bronchoscopy	Squamous cell	Metastatic	11.01	1248472	>5.0	Squamous cell	NSCLC	CEA>5.0&Metastatic	1	Negative	Negative	NA	distant	distant	1
Male	62		NA	NA	Fiberoptic bronchoscopy	Squamous cell	Metastatic	1.24	1251171	<=5.0	Squamous cell	NSCLC	CEA<=5.0&Metastatic	1	Negative	Negative	regional	NA	regional	1
Male	49	1.5*1.5	1.5	<=3	Fiberoptic bronchoscopy	Squamous cell	Metastatic	2.6	1181381	<=5.0	Squamous cell	NSCLC	CEA<=5.0&Metastatic	2	Positive	Positive	regional	distant	regional+distant	>=2
Female	56	1.5	1.5	<=3	Fiberoptic bronchoscopy	Small-cell Lung cancer	Unmetastatic	2.52	1201998	<=5.0	Small-cell Lung cancer	SCLC	CEA<=5.0&Unmetastatic	0	Negative	Negative	NA	NA	NA	0
Male	49	6.4	6.4	(5-7]	Fiberoptic bronchoscopy	Squamous cell	Metastatic	5.14	1187963	>5.0	Squamous cell	NSCLC	CEA>5.0&Metastatic	3	Positive	Positive	regional	distant	regional+distant	>=2
Male	56		NA	NA	Fiberoptic bronchoscopy	Small-cell Lung cancer	Unmetastatic	9.8	1258706	>5.0	Small-cell Lung cancer	SCLC	CEA>5.0&Unmetastatic	0	Negative	Negative	NA	NA	NA	0
Male	52	4*4	4	(3-5]	Surgery	Squamous cell	Unmetastatic	2.12	1258099	<=5.0	Squamous cell	NSCLC	CEA<=5.0&Unmetastatic	0	Negative	Negative	NA	NA	NA	0
Male	64		NA	NA	Fiberoptic bronchoscopy	Squamous cell	Metastatic	3.43	1157978	<=5.0	Squamous cell	NSCLC	CEA<=5.0&Metastatic	1	Positive	Positive	regional	NA	regional	1
Male	57	6.5*6	6.5	(5-7]	Percutaneous puncture biopsy	Adenocarcinoma	Metastatic	139.3	1266522	>5.0	Adenocarcinoma	NSCLC	CEA>5.0&Metastatic	1	Negative	Negative	NA	distant	distant	1
Male	71	8.6*8.4	8.6	>7	Fiberoptic bronchoscopy	Squamous cell	Unmetastatic	4.3	1244237	<=5.0	Squamous cell	NSCLC	CEA<=5.0&Unmetastatic	0	Negative	Negative	NA	NA	NA	0
Male	73	5*4	5	(3-5]	Fiberoptic bronchoscopy	Small-cell Lung cancer	Metastatic	15.18	1258360	>5.0	Small-cell Lung cancer	SCLC	CEA>5.0&Metastatic	2	Positive	Negative	NA	distant	distant	>=2
Male	65	3.9*3	3.9	(3-5]	Fiberoptic bronchoscopy	Squamous cell	Unmetastatic	0.94	1215859	<=5.0	Squamous cell	NSCLC	CEA<=5.0&Unmetastatic	0	Negative	Negative	NA	NA	NA	0
Male	39	3.7*3.2	3.7	(3-5]	Fiberoptic bronchoscopy	Adenocarcinoma	Metastatic	54.06	1271043	>5.0	Adenocarcinoma	NSCLC	CEA>5.0&Metastatic	3	Positive	Positive	regional	distant	regional+distant	>=2
Male	62		NA	NA	Fiberoptic bronchoscopy	Adenocarcinoma	Metastatic	11.7	1270919	>5.0	Adenocarcinoma	NSCLC	CEA>5.0&Metastatic	1	Negative	Negative	NA	distant	distant	1
Male	66	4*3.5	4	(3-5]	Fiberoptic bronchoscopy	Squamous cell	Unmetastatic	2.99	1271255	<=5.0	Squamous cell	NSCLC	CEA<=5.0&Unmetastatic	0	Negative	Negative	NA	NA	NA	0
Male	67	2.2	2.2	<=3	Fiberoptic bronchoscopy	Adenocarcinoma	Unmetastatic	7.28	870465	>5.0	Adenocarcinoma	NSCLC	CEA>5.0&Unmetastatic	0	Negative	Negative	NA	NA	NA	0
Female	53	5.3*4.2	5.3	(5-7]	Fiberoptic bronchoscopy	Small-cell Lung cancer	Unmetastatic	1.06	1276605	<=5.0	Small-cell Lung cancer	SCLC	CEA<=5.0&Unmetastatic	0	Negative	Negative	NA	NA	NA	0
Male	71		NA	NA	Fiberoptic bronchoscopy	Squamous cell	Metastatic	3.81	911794	<=5.0	Squamous cell	NSCLC	CEA<=5.0&Metastatic	1	Negative	Negative	regional	NA	regional	1
Male	44	2.4*1.6	2.4	<=3	Fiberoptic bronchoscopy	Adenocarcinoma	Metastatic	4.81	1279692	<=5.0	Adenocarcinoma	NSCLC	CEA<=5.0&Metastatic	1	Positive	Negative	NA	distant	distant	1
Male	63	4.4*3.6	4.4	(3-5]	Fiberoptic bronchoscopy	Squamous cell	Unmetastatic	4.2	911794	<=5.0	Squamous cell	NSCLC	CEA<=5.0&Unmetastatic	0	Negative	Negative	NA	NA	NA	0
Male	57	4*4	4	(3-5]	Fiberoptic bronchoscopy	Squamous cell	Unmetastatic	3.92	1277393	<=5.0	Squamous cell	NSCLC	CEA<=5.0&Unmetastatic	0	Negative	Negative	NA	NA	NA	0
Male	64	4.2*3.6	4.2	(3-5]	Fiberoptic bronchoscopy	Small-cell Lung cancer	Metastatic	37.41	1281604	>5.0	Small-cell Lung cancer	SCLC	CEA>5.0&Metastatic	4	Positive	Negative	NA	distant	distant	>=2
Male	53	4.2*3.4	4.2	(3-5]	Fiberoptic bronchoscopy	Small-cell Lung cancer	Unmetastatic	2.97	1282950	<=5.0	Small-cell Lung cancer	SCLC	CEA<=5.0&Unmetastatic	0	Negative	Negative	NA	NA	NA	0
Male	60		NA	NA	Fiberoptic bronchoscopy	Squamous cell	Unmetastatic	3.62	1180179	<=5.0	Squamous cell	NSCLC	CEA<=5.0&Unmetastatic	0	Negative	Negative	NA	NA	NA	0
Male	72	7.8*6.7	7.8	>7	Fiberoptic bronchoscopy	Squamous cell	Unmetastatic	2.52	173074	<=5.0	Squamous cell	NSCLC	CEA<=5.0&Unmetastatic	0	Negative	Negative	NA	NA	NA	0
Male	50	3.7*3.3	3.7	(3-5]	Fiberoptic bronchoscopy	Squamous cell	Metastatic	2.48	1283064	<=5.0	Squamous cell	NSCLC	CEA<=5.0&Metastatic	1	Negative	Negative	NA	distant	distant	1
Male	69	5.5*4	5.5	(5-7]	Fiberoptic bronchoscopy	Squamous cell	Unmetastatic	3.31	1294920	<=5.0	Squamous cell	NSCLC	CEA<=5.0&Unmetastatic	0	Negative	Negative	NA	NA	NA	0
Male	59	7.3*6.3	7.3	>7	Fiberoptic bronchoscopy	Squamous cell	Unmetastatic	2.8	1292729	<=5.0	Squamous cell	NSCLC	CEA<=5.0&Unmetastatic	0	Negative	Negative	NA	NA	NA	0
Male	70	7*6.7	7	(5-7]	Fiberoptic bronchoscopy	Lung cancer(Unclassified)	Unmetastatic	3.83	74295	<=5.0	Lung cancer(Unclassified)	LC(Unclassified)	CEA<=5.0&Unmetastatic	0	Negative	Negative	NA	NA	NA	0
Male	61	8.2*6.4	8.2	>7	Fiberoptic bronchoscopy	Small-cell Lung cancer	Metastatic	1.52	1310816	<=5.0	Small-cell Lung cancer	SCLC	CEA<=5.0&Metastatic	1	Positive	Negative	NA	distant	distant	1
Male	56	3.0*2.3	3	<=3	Fiberoptic bronchoscopy	Small-cell Lung cancer	Unmetastatic	2.1	1311948	<=5.0	Small-cell Lung cancer	SCLC	CEA<=5.0&Unmetastatic	0	Negative	Negative	NA	NA	NA	0
Female	50	3.3*3.2	3.3	(3-5]	Fiberoptic bronchoscopy	Adenocarcinoma	Metastatic	14.68	957963	>5.0	Adenocarcinoma	NSCLC	CEA>5.0&Metastatic	1	Positive	Negative	NA	distant	distant	1
Male	72	3.4*3.2	3.4	(3-5]	Fiberoptic bronchoscopy	Squamous cell	Metastatic	7.02	570524	>5.0	Squamous cell	NSCLC	CEA>5.0&Metastatic	1	Negative	Negative	NA	distant	distant	1
Male	56	6.5*4	6.5	(5-7]	Fiberoptic bronchoscopy	Squamous cell	Unmetastatic	2.51	1327111	<=5.0	Squamous cell	NSCLC	CEA<=5.0&Unmetastatic	0	Negative	Negative	NA	NA	NA	0
Male	50	4*3.5	4	(3-5]	Surgery	Squamous cell	Metastatic	6.38	1319660	>5.0	Squamous cell	NSCLC	CEA>5.0&Metastatic	1	Negative	Negative	NA	distant	distant	1
Male	80	5.2*3.2	5.2	(5-7]	Fiberoptic bronchoscopy	Squamous cell	Metastatic	7.99	796367	>5.0	Squamous cell	NSCLC	CEA>5.0&Metastatic	1	Negative	Negative	NA	distant	distant	1
Male	64	8*6	8	>7	Percutaneous puncture biopsy	Adenocarcinoma	Unmetastatic	136.3	1338082	>5.0	Adenocarcinoma	NSCLC	CEA>5.0&Unmetastatic	0	Negative	Negative	NA	NA	NA	0
Male	54	4.6*2.3	4.6	(3-5]	Surgery	Adenocarcinoma	Unmetastatic	2.84	1337981	<=5.0	Adenocarcinoma	NSCLC	CEA<=5.0&Unmetastatic	0	Negative	Negative	NA	NA	NA	0
Male	67	3.6*2.4	3.6	(3-5]	Fiberoptic bronchoscopy	Squamous cell	Unmetastatic	2.71	1341406	<=5.0	Squamous cell	NSCLC	CEA<=5.0&Unmetastatic	0	Negative	Negative	NA	NA	NA	0
Male	68	4.2*4.1	4.2	(3-5]	Surgery	Lung cancer(Unclassified)	Unmetastatic	2.37	1333737	<=5.0	Lung cancer(Unclassified)	LC(Unclassified)	CEA<=5.0&Unmetastatic	0	Negative	Negative	NA	NA	NA	0
Male	67	2.5*2.2	2.5	<=3	Surgery	Squamous cell	Unmetastatic	4.17	1331994	<=5.0	Squamous cell	NSCLC	CEA<=5.0&Unmetastatic	0	Negative	Negative	NA	NA	NA	0
Male	70	2.5*2.3	2.5	<=3	Percutaneous puncture biopsy	Adenocarcinoma	Unmetastatic	9.43	184711	>5.0	Adenocarcinoma	NSCLC	CEA>5.0&Unmetastatic	0	Negative	Negative	NA	NA	NA	0
Female	64	6.1*4.4	6.1	(5-7]	Fiberoptic bronchoscopy	Adenocarcinoma	Metastatic	114.7	356613	>5.0	Adenocarcinoma	NSCLC	CEA>5.0&Metastatic	2	Positive	Positive	regional	distant	regional+distant	>=2
Male	56	4*3	4	(3-5]	Fiberoptic bronchoscopy	Squamous cell	Unmetastatic	2.44	265288	<=5.0	Squamous cell	NSCLC	CEA<=5.0&Unmetastatic	0	Negative	Negative	NA	NA	NA	0
Male	68	2.2*1.9	2.2	<=3	Surgery	Adenocarcinoma	Metastatic	5.32	573332	>5.0	Adenocarcinoma	NSCLC	CEA>5.0&Metastatic	2	Positive	Positive	regional	distant	regional+distant	>=2
Male	67	7.4*	7.4	>7	Fiberoptic bronchoscopy	Squamous cell	Unmetastatic	4.94	2424146	<=5.0	Squamous cell	NSCLC	CEA<=5.0&Unmetastatic	0	Negative	Negative	NA	NA	NA	0
Male	49		NA	NA	Percutaneous puncture biopsy	Adenocarcinoma	Metastatic	4.19	2800340	<=5.0	Adenocarcinoma	NSCLC	CEA<=5.0&Metastatic	1	Negative	Negative	NA	distant	distant	1
Male	54	8.3*5.3	8.3	>7	Fiberoptic bronchoscopy	Small-cell Lung cancer	Metastatic	41.93	2800193	>5.0	Small-cell Lung cancer	SCLC	CEA>5.0&Metastatic	5	Positive	Positive	regional	distant	regional+distant	>=2
Male	69	6*4	6	(5-7]	Fiberoptic bronchoscopy	Adenocarcinoma	Unmetastatic	2.4	1183220	<=5.0	Adenocarcinoma	NSCLC	CEA<=5.0&Unmetastatic	0	Negative	Negative	NA	NA	NA	0
Male	66	6*5	6	(5-7]	Fiberoptic bronchoscopy	Squamous cell	Unmetastatic	3.47	4418296	<=5.0	Squamous cell	NSCLC	CEA<=5.0&Unmetastatic	0	Negative	Negative	NA	NA	NA	0
Male	68		NA	NA	Fiberoptic bronchoscopy	Squamous cell	Unmetastatic	2.22	916166	<=5.0	Squamous cell	NSCLC	CEA<=5.0&Unmetastatic	0	Negative	Negative	NA	NA	NA	0
Male	47	4.7*4.8	4.7	(3-5]	Fiberoptic bronchoscopy	Squamous cell	Unmetastatic	2.72	5225450	<=5.0	Squamous cell	NSCLC	CEA<=5.0&Unmetastatic	0	Negative	Negative	NA	NA	NA	0
Male	51	7*6.8	7	(5-7]	Fiberoptic bronchoscopy	Adenocarcinoma	Metastatic	3.7	1176132	<=5.0	Adenocarcinoma	NSCLC	CEA<=5.0&Metastatic	1	Negative	Negative	NA	distant	distant	1
Male	45		NA	NA	Fiberoptic bronchoscopy	Adenocarcinoma	Metastatic	62.27	692183	>5.0	Adenocarcinoma	NSCLC	CEA>5.0&Metastatic	1	Negative	Negative	NA	distant	distant	1
Female	64	5*3.6	5	(3-5]	Fiberoptic bronchoscopy	Adenocarcinoma	Metastatic	58.4	5227838	>5.0	Adenocarcinoma	NSCLC	CEA>5.0&Metastatic	2	Negative	Negative	NA	distant	distant	>=2
Male	54		NA	NA	Fiberoptic bronchoscopy	Squamous cell	Unmetastatic	1.9	3877993	<=5.0	Squamous cell	NSCLC	CEA<=5.0&Unmetastatic	0	Negative	Negative	NA	NA	NA	0
Male	53	3*2.2	3	<=3	Fiberoptic bronchoscopy	Squamous cell	Metastatic	24.52	5360443	>5.0	Squamous cell	NSCLC	CEA>5.0&Metastatic	2	Negative	Negative	NA	distant	distant	>=2
Male	67	9.4*8.4	9.4	>7	Fiberoptic bronchoscopy	Squamous cell	Metastatic	14.02	5360486	>5.0	Squamous cell	NSCLC	CEA>5.0&Metastatic	2	Positive	Positive	regional	distant	regional+distant	>=2
Male	75		NA	NA	Fiberoptic bronchoscopy	Squamous cell	Unmetastatic	1.41	5364887	<=5.0	Squamous cell	NSCLC	CEA<=5.0&Unmetastatic	0	Negative	Negative	NA	NA	NA	0
Male	62	3.8*3.6	3.8	(3-5]	Fiberoptic bronchoscopy	Squamous cell	Metastatic	2.58	552919	<=5.0	Squamous cell	NSCLC	CEA<=5.0&Metastatic	1	Positive	Positive	regional	NA	regional	1
Male	66	3.4*3.3	3.4	(3-5]	Fiberoptic bronchoscopy	Squamous cell	Metastatic	3.54	5367694	<=5.0	Squamous cell	NSCLC	CEA<=5.0&Metastatic	1	Positive	Positive	regional	NA	regional	1
Male	50	2.8*2.6	2.8	<=3	Fiberoptic bronchoscopy	Adenocarcinoma	Metastatic	50.48	457770	>5.0	Adenocarcinoma	NSCLC	CEA>5.0&Metastatic	1	Negative	Negative	NA	distant	distant	1
Male	70	4.8*4.6	4.8	(3-5]	Fiberoptic bronchoscopy	Squamous cell	Unmetastatic	2.53	5361633	<=5.0	Squamous cell	NSCLC	CEA<=5.0&Unmetastatic	0	Negative	Negative	NA	NA	NA	0
Male	49	5.8*5	5.8	(5-7]	Fiberoptic bronchoscopy	Small-cell Lung cancer	Metastatic	3.9	5370596	<=5.0	Small-cell Lung cancer	SCLC	CEA<=5.0&Metastatic	1	Negative	Negative	NA	distant	distant	1
Male	57	3.8*3.1	3.8	(3-5]	Fiberoptic bronchoscopy	Squamous cell	Metastatic	4.94	5370390	<=5.0	Squamous cell	NSCLC	CEA<=5.0&Metastatic	1	Positive	Positive	regional	NA	regional	1
Male	44	4.6*3.4	4.6	(3-5]	Fiberoptic bronchoscopy	Adenocarcinoma	Metastatic	1.23	552330	<=5.0	Adenocarcinoma	NSCLC	CEA<=5.0&Metastatic	1	Negative	Negative	NA	distant	distant	1
Male	64	4.3*3.6	4.3	(3-5]	Fiberoptic bronchoscopy	Squamous cell	Metastatic	5.05	5366166	>5.0	Squamous cell	NSCLC	CEA>5.0&Metastatic	1	Negative	Negative	NA	distant	distant	1
Male	70		NA	NA	Fiberoptic bronchoscopy	Squamous cell	Metastatic	34.85	5380687	>5.0	Squamous cell	NSCLC	CEA>5.0&Metastatic	4	Positive	Positive	regional	distant	regional+distant	>=2
Male	57		NA	NA	Percutaneous puncture biopsy	Lung cancer(Unclassified)	Metastatic	156	5381478	>5.0	Lung cancer(Unclassified)	LC(Unclassified)	CEA>5.0&Metastatic	2	Negative	Negative	regional	distant	regional+distant	>=2
Male	70	11.1*8.2	11.1	>7	Fiberoptic bronchoscopy	Lung cancer(Unclassified)	Metastatic	147.9	5380944	>5.0	Lung cancer(Unclassified)	LC(Unclassified)	CEA>5.0&Metastatic	3	Negative	Negative	regional	distant	regional+distant	>=2
Male	68	6.1*5.2	6.1	(5-7]	Fiberoptic bronchoscopy	Lung cancer(Unclassified)	Unmetastatic	2.89	5381463	<=5.0	Lung cancer(Unclassified)	LC(Unclassified)	CEA<=5.0&Unmetastatic	0	Negative	Negative	NA	NA	NA	0
Male	64	3*2.5	3	<=3	Fiberoptic bronchoscopy	Squamous cell	Metastatic	2.07	5383310	<=5.0	Squamous cell	NSCLC	CEA<=5.0&Metastatic	1	Negative	Negative	NA	distant	distant	1
Male	62	6.1*4.9	6.1	(5-7]	Fiberoptic bronchoscopy	Adenocarcinoma	Unmetastatic	2.97	5382210	<=5.0	Adenocarcinoma	NSCLC	CEA<=5.0&Unmetastatic	0	Negative	Negative	NA	NA	NA	0
Female	46	6*4.5	6	(5-7]	Surgery	Adenocarcinoma	Metastatic	7.23	744037	>5.0	Adenocarcinoma	NSCLC	CEA>5.0&Metastatic	2	Positive	Positive	regional	distant	regional+distant	>=2
Female	50	4*3.7	4	(3-5]	Fiberoptic bronchoscopy	Adenocarcinoma	Metastatic	6.28	5381985	>5.0	Adenocarcinoma	NSCLC	CEA>5.0&Metastatic	2	Negative	Negative	NA	distant	distant	>=2
Male	54	4.5*2.4	4.5	(3-5]	Fiberoptic bronchoscopy	Adenocarcinoma	Unmetastatic	4.87	1268655	<=5.0	Adenocarcinoma	NSCLC	CEA<=5.0&Unmetastatic	0	Negative	Negative	NA	NA	NA	0
Male	70		NA	NA	Fiberoptic bronchoscopy	Squamous cell	Metastatic	4.77	5384957	<=5.0	Squamous cell	NSCLC	CEA<=5.0&Metastatic	1	Negative	Negative	NA	distant	distant	1
Male	63		NA	NA	Fiberoptic bronchoscopy	Small-cell Lung cancer	Unmetastatic	1.46	5385710	<=5.0	Small-cell Lung cancer	SCLC	CEA<=5.0&Unmetastatic	0	Negative	Negative	NA	NA	NA	0
Female	58	<1	1	<=3	Fiberoptic bronchoscopy	Adenocarcinoma	Metastatic	772.8	5387097	>5.0	Adenocarcinoma	NSCLC	CEA>5.0&Metastatic	2	Negative	Negative	NA	distant	distant	>=2
Female	58	2.2*2	2.2	<=3	Fiberoptic bronchoscopy	Adenocarcinoma	Metastatic	20.77	5388890	>5.0	Adenocarcinoma	NSCLC	CEA>5.0&Metastatic	2	Positive	Negative	NA	distant	distant	>=2
Male	63	3.5*3.1	3.5	(3-5]	Fiberoptic bronchoscopy	Adenocarcinoma	Unmetastatic	3.78	5392119	<=5.0	Adenocarcinoma	NSCLC	CEA<=5.0&Unmetastatic	0	Negative	Negative	NA	NA	NA	0
Male	68		NA	NA	Fiberoptic bronchoscopy	Adenocarcinoma	Metastatic	21.06	5391815	>5.0	Adenocarcinoma	NSCLC	CEA>5.0&Metastatic	1	Negative	Negative	NA	distant	distant	1
Female	59	2.0*1.6	2	<=3	Fiberoptic bronchoscopy	Adenocarcinoma	Metastatic	80.46	5379967	>5.0	Adenocarcinoma	NSCLC	CEA>5.0&Metastatic	2	Negative	Negative	NA	distant	distant	>=2
Male	78		NA	NA	Fiberoptic bronchoscopy	Small-cell Lung cancer	Unmetastatic	3.7	5394154	<=5.0	Small-cell Lung cancer	SCLC	CEA<=5.0&Unmetastatic	0	Negative	Negative	NA	NA	NA	0
Male	66		NA	NA	Fiberoptic bronchoscopy	Squamous cell	Unmetastatic	10.41	45019	>5.0	Squamous cell	NSCLC	CEA>5.0&Unmetastatic	0	Negative	Negative	NA	NA	NA	0
Female	69		NA	NA	Fiberoptic bronchoscopy	Adenocarcinoma	Metastatic	7.12	5392797	>5.0	Adenocarcinoma	NSCLC	CEA>5.0&Metastatic	1	Negative	Negative	NA	distant	distant	1
Male	75		NA	NA	Fiberoptic bronchoscopy	Squamous cell	Metastatic	15	4577	>5.0	Squamous cell	NSCLC	CEA>5.0&Metastatic	2	Positive	Negative	NA	distant	distant	>=2
Male	45	5.6*5.1	5.6	(5-7]	Fiberoptic bronchoscopy	Small-cell Lung cancer	Unmetastatic	3.96	5397587	<=5.0	Small-cell Lung cancer	SCLC	CEA<=5.0&Unmetastatic	0	Negative	Negative	NA	NA	NA	0
Male	39		NA	NA	Fiberoptic bronchoscopy	Adenocarcinoma	Metastatic	2.23	2185839	<=5.0	Adenocarcinoma	NSCLC	CEA<=5.0&Metastatic	1	Negative	Negative	NA	distant	distant	1
Male	66		NA	NA	Fiberoptic bronchoscopy	Small-cell Lung cancer	Metastatic	2.84	5400299	<=5.0	Small-cell Lung cancer	SCLC	CEA<=5.0&Metastatic	1	Negative	Negative	NA	distant	distant	1
Female	65		NA	NA	Fiberoptic bronchoscopy	Adenocarcinoma	Unmetastatic	1000	5405114	>5.0	Adenocarcinoma	NSCLC	CEA>5.0&Unmetastatic	0	Negative	Negative	NA	NA	NA	0
Male	55	6*5.5	6	(5-7]	Fiberoptic bronchoscopy	Adenocarcinoma	Metastatic	4.83	5405449	<=5.0	Adenocarcinoma	NSCLC	CEA<=5.0&Metastatic	1	Negative	Negative	NA	distant	distant	1
Male	60	7.6*5.3	7.6	>7	Fiberoptic bronchoscopy	Adenocarcinoma	Metastatic	26.42	1115171	>5.0	Adenocarcinoma	NSCLC	CEA>5.0&Metastatic	4	Positive	Negative	regional	distant	regional+distant	>=2
Male	52	2.1*1.7	2.1	<=3	Fiberoptic bronchoscopy	Small-cell Lung cancer	Metastatic	1.4	5403664	<=5.0	Small-cell Lung cancer	SCLC	CEA<=5.0&Metastatic	3	Positive	Positive	regional	distant	regional+distant	>=2
Female	61	8.9*8.5	8.9	>7	Fiberoptic bronchoscopy	Adenocarcinoma	Metastatic	1.38	5403798	<=5.0	Adenocarcinoma	NSCLC	CEA<=5.0&Metastatic	1	Negative	Negative	NA	distant	distant	1
Male	76	4.2*1.3	4.2	(3-5]	Fiberoptic bronchoscopy	Squamous cell	Metastatic	4.58	5408564	<=5.0	Squamous cell	NSCLC	CEA<=5.0&Metastatic	2	Positive	Positive	regional	distant	regional+distant	>=2
Male	57		NA	NA	Fiberoptic bronchoscopy	Squamous cell	Unmetastatic	5.85	621405	>5.0	Squamous cell	NSCLC	CEA>5.0&Unmetastatic	0	Negative	Negative	NA	NA	NA	0
Male	68		NA	NA	Fiberoptic bronchoscopy	Small-cell Lung cancer	Metastatic	5.1	5412639	>5.0	Small-cell Lung cancer	SCLC	CEA>5.0&Metastatic	2	Negative	Negative	NA	distant	distant	>=2
Male	53	3*2.8	3	<=3	Fiberoptic bronchoscopy	Adenocarcinoma	Metastatic	74.31	540325	>5.0	Adenocarcinoma	NSCLC	CEA>5.0&Metastatic	2	Positive	Positive	regional	distant	regional+distant	>=2
Male	53	8.5*5.1	8.5	>7	Fiberoptic bronchoscopy	Small-cell Lung cancer	Metastatic	7.96	5411014	>5.0	Small-cell Lung cancer	SCLC	CEA>5.0&Metastatic	2	Positive	Negative	NA	distant	distant	>=2
Male	53	13.3*10.3	13.3	>7	Fiberoptic bronchoscopy	Squamous cell	Metastatic	6.53	5416531	>5.0	Squamous cell	NSCLC	CEA>5.0&Metastatic	2	Negative	Negative	regional	distant	regional+distant	>=2
Male	53	4.2*3.6	4.2	(3-5]	Fiberoptic bronchoscopy	Adenocarcinoma	Metastatic	13.58	5415446	>5.0	Adenocarcinoma	NSCLC	CEA>5.0&Metastatic	2	Positive	Positive	regional	distant	regional+distant	>=2
Male	51	7*5.1	7	(5-7]	Fiberoptic bronchoscopy	Adenocarcinoma	Metastatic	7.28	5419653	>5.0	Adenocarcinoma	NSCLC	CEA>5.0&Metastatic	3	Positive	Positive	regional	distant	regional+distant	>=2
Female	68	7*5.1	7	(5-7]	Fiberoptic bronchoscopy	Squamous cell	Unmetastatic	110	5418925	>5.0	Squamous cell	NSCLC	CEA>5.0&Unmetastatic	0	Negative	Negative	NA	NA	NA	0
Male	55	5.4*4.8	5.4	(5-7]	Fiberoptic bronchoscopy	Squamous cell	Unmetastatic	4.54	5405782	<=5.0	Squamous cell	NSCLC	CEA<=5.0&Unmetastatic	0	Negative	Negative	NA	NA	NA	0
Male	51	3.7*2.3	3.7	(3-5]	Surgery	Squamous cell	Unmetastatic	4.27	5424474	<=5.0	Squamous cell	NSCLC	CEA<=5.0&Unmetastatic	0	Negative	Negative	NA	NA	NA	0
Male	58	5.5*5.4	5.5	(5-7]	Fiberoptic bronchoscopy	Squamous cell	Unmetastatic	3.02	867586	<=5.0	Squamous cell	NSCLC	CEA<=5.0&Unmetastatic	0	Negative	Negative	NA	NA	NA	0
Female	48	5.4*4.6	5.4	(5-7]	Fiberoptic bronchoscopy	Large Cell	Metastatic	25.52	5426814	>5.0	Large Cell	NSCLC	CEA>5.0&Metastatic	3	Positive	Negative	NA	distant	distant	>=2
Female	63		NA	NA	Percutaneous puncture biopsy	Adenocarcinoma	Metastatic	34.8	5424118	>5.0	Adenocarcinoma	NSCLC	CEA>5.0&Metastatic	2	Positive	Negative	NA	distant	distant	>=2
Female	51	2.6*1.7	2.6	<=3	Surgery	Adenocarcinoma	Unmetastatic	6.86	5429232	>5.0	Adenocarcinoma	NSCLC	CEA>5.0&Unmetastatic	0	Negative	Negative	NA	NA	NA	0
Female	68		NA	NA	Fiberoptic bronchoscopy	Adenocarcinoma	Metastatic	38.03	1348553	>5.0	Adenocarcinoma	NSCLC	CEA>5.0&Metastatic	2	Negative	Negative	NA	distant	distant	>=2
Male	50	3.4*2.9	3.4	(3-5]	Fiberoptic bronchoscopy	Squamous cell	Metastatic	1.79	5432684	<=5.0	Squamous cell	NSCLC	CEA<=5.0&Metastatic	1	Positive	Positive	regional	NA	regional	1
Female	60	5.1*4.8	5.1	(5-7]	Fiberoptic bronchoscopy	Adenocarcinoma	Metastatic	583.4	5432130	>5.0	Adenocarcinoma	NSCLC	CEA>5.0&Metastatic	3	Negative	Negative	NA	distant	distant	>=2
Male	66		NA	NA	Percutaneous puncture biopsy	Adenocarcinoma	Metastatic	11.61	1246312	>5.0	Adenocarcinoma	NSCLC	CEA>5.0&Metastatic	1	Negative	Negative	NA	distant	distant	1
Male	70	5.7*5.3	5.7	(5-7]	Fiberoptic bronchoscopy	Squamous cell	Unmetastatic	1.42	5442440	<=5.0	Squamous cell	NSCLC	CEA<=5.0&Unmetastatic	0	Negative	Negative	NA	NA	NA	0
Male	54	2.8*2.4	2.8	<=3	Surgery	Adenocarcinoma	Metastatic	9.81	5444573	>5.0	Adenocarcinoma	NSCLC	CEA>5.0&Metastatic	2	Positive	Positive	regional	distant	regional+distant	>=2
Male	64	8.5*5.9	8.5	>7	Percutaneous puncture biopsy	Squamous cell	Unmetastatic	2.06	5446145	<=5.0	Squamous cell	NSCLC	CEA<=5.0&Unmetastatic	0	Negative	Negative	NA	NA	NA	0
Female	68	5.8*5.2	5.8	(5-7]	Fiberoptic bronchoscopy	Adenocarcinoma	Metastatic	203	5442095	>5.0	Adenocarcinoma	NSCLC	CEA>5.0&Metastatic	4	Positive	Negative	regional	distant	regional+distant	>=2
Male	70	5.3*5	5.3	(5-7]	Fiberoptic bronchoscopy	Squamous cell	Metastatic	9.64	5450372	>5.0	Squamous cell	NSCLC	CEA>5.0&Metastatic	2	Negative	Negative	NA	distant	distant	>=2
Male	65	4*3.2	4	(3-5]	Fiberoptic bronchoscopy	Small-cell Lung cancer	Metastatic	20.53	5450644	>5.0	Small-cell Lung cancer	SCLC	CEA>5.0&Metastatic	1	Negative	Negative	NA	distant	distant	1
Female	48		NA	NA	Fiberoptic bronchoscopy	Adenocarcinoma	Metastatic	65.66	1171980	>5.0	Adenocarcinoma	NSCLC	CEA>5.0&Metastatic	2	Negative	Negative	NA	distant	distant	>=2
Female	57	5*4	5	(3-5]	Fiberoptic bronchoscopy	Small-cell Lung cancer	Unmetastatic	1.52	5355526	<=5.0	Small-cell Lung cancer	SCLC	CEA<=5.0&Unmetastatic	0	Negative	Negative	NA	NA	NA	0
Male	61		NA	NA	Fiberoptic bronchoscopy	Small-cell Lung cancer	Unmetastatic	20.3	5455009	>5.0	Small-cell Lung cancer	SCLC	CEA>5.0&Unmetastatic	0	Negative	Negative	NA	NA	NA	0
Male	51		NA	NA	Fiberoptic bronchoscopy	Adenocarcinoma	Metastatic	47.95	987807	>5.0	Adenocarcinoma	NSCLC	CEA>5.0&Metastatic	4	Positive	Positive	regional	distant	regional+distant	>=2
Male	69	4*3	4	(3-5]	Fiberoptic bronchoscopy	Squamous cell	Metastatic	1.62	5456112	<=5.0	Squamous cell	NSCLC	CEA<=5.0&Metastatic	2	Positive	Positive	regional	distant	regional+distant	>=2
Male	76	4.6*4.3	4.6	(3-5]	Fiberoptic bronchoscopy	Squamous cell	Unmetastatic	3.92	658117	<=5.0	Squamous cell	NSCLC	CEA<=5.0&Unmetastatic	0	Negative	Negative	NA	NA	NA	0
Female	65	4*3.9	4	(3-5]	Fiberoptic bronchoscopy	Adenocarcinoma	Unmetastatic	4.62	5404764	<=5.0	Adenocarcinoma	NSCLC	CEA<=5.0&Unmetastatic	0	Negative	Negative	NA	NA	NA	0
Male	59		NA	NA	Fiberoptic bronchoscopy	Squamous cell	Unmetastatic	3.2	5461078	<=5.0	Squamous cell	NSCLC	CEA<=5.0&Unmetastatic	0	Negative	Negative	NA	NA	NA	0
Male	65		NA	NA	Fiberoptic bronchoscopy	Small-cell Lung cancer	Metastatic	7.38	5462169	>5.0	Small-cell Lung cancer	SCLC	CEA>5.0&Metastatic	1	Negative	Negative	NA	distant	distant	1
Female	42	4.1*2.9cm	4.1	(3-5]	Surgery	Adenocarcinoma	Metastatic	2.81	5463269	<=5.0	Adenocarcinoma	NSCLC	CEA<=5.0&Metastatic	1	Positive	Negative	NA	distant	distant	1
Male	72		NA	NA	Fiberoptic bronchoscopy	Squamous cell	Metastatic	12.04	5461182	>5.0	Squamous cell	NSCLC	CEA>5.0&Metastatic	1	Negative	Negative	NA	distant	distant	1
Male	78		NA	NA	Fiberoptic bronchoscopy	Small-cell Lung cancer	Metastatic	3.83	5463541	<=5.0	Small-cell Lung cancer	SCLC	CEA<=5.0&Metastatic	1	Positive	Positive	regional	NA	regional	1
Male	79	4.3*3.9	4.3	(3-5]	Fiberoptic bronchoscopy	Squamous cell	Unmetastatic	4.52	5458762	<=5.0	Squamous cell	NSCLC	CEA<=5.0&Unmetastatic	0	Negative	Negative	NA	NA	NA	0
Male	67	3.6*2.8	3.6	(3-5]	Fiberoptic bronchoscopy	Squamous cell	Unmetastatic	4.14	5460535	<=5.0	Squamous cell	NSCLC	CEA<=5.0&Unmetastatic	0	Negative	Negative	NA	NA	NA	0
Male	73		NA	NA	Fiberoptic bronchoscopy	Lung cancer(Unclassified)	Metastatic	2.57	5471559	<=5.0	Lung cancer(Unclassified)	LC(Unclassified)	CEA<=5.0&Metastatic	1	Positive	Negative	NA	distant	distant	1
Male	66		NA	NA	Fiberoptic bronchoscopy	Squamous cell	Unmetastatic	2	5473588	<=5.0	Squamous cell	NSCLC	CEA<=5.0&Unmetastatic	0	Negative	Negative	NA	NA	NA	0
Male	66		NA	NA	Fiberoptic bronchoscopy	Adenocarcinoma	Metastatic	8.42	5470608	>5.0	Adenocarcinoma	NSCLC	CEA>5.0&Metastatic	3	Positive	Positive	regional	distant	regional+distant	>=2
Male	69		NA	NA	Fiberoptic bronchoscopy	Adenocarcinoma	Metastatic	811.9	5470667	>5.0	Adenocarcinoma	NSCLC	CEA>5.0&Metastatic	2	Positive	Positive	regional	distant	regional+distant	>=2
Male	62	5.6*4.5	5.6	(5-7]	Fiberoptic bronchoscopy	Squamous cell	Unmetastatic	12.86	5474357	>5.0	Squamous cell	NSCLC	CEA>5.0&Unmetastatic	0	Negative	Negative	NA	NA	NA	0
Male	72		NA	NA	Fiberoptic bronchoscopy	Squamous cell	Metastatic	6.31	5406473	>5.0	Squamous cell	NSCLC	CEA>5.0&Metastatic	1	Negative	Negative	NA	distant	distant	1
Female	50		NA	NA	Fiberoptic bronchoscopy	Small-cell Lung cancer	Metastatic	0.8	5469358	<=5.0	Small-cell Lung cancer	SCLC	CEA<=5.0&Metastatic	1	Positive	Positive	regional	NA	regional	1
Female	59	4.9*3.8	4.9	(3-5]	Fiberoptic bronchoscopy	Adenocarcinoma	Metastatic	16.09	5476522	>5.0	Adenocarcinoma	NSCLC	CEA>5.0&Metastatic	1	Negative	Negative	regional	NA	regional	1
Male	50		NA	NA	Fiberoptic bronchoscopy	Squamous cell	Unmetastatic	1.75	5476922	<=5.0	Squamous cell	NSCLC	CEA<=5.0&Unmetastatic	0	Negative	Negative	NA	NA	NA	0
Male	70		NA	NA	Fiberoptic bronchoscopy	Squamous cell	Unmetastatic	2.93	5363605	<=5.0	Squamous cell	NSCLC	CEA<=5.0&Unmetastatic	0	Negative	Negative	NA	NA	NA	0
Male	49		NA	NA	Fiberoptic bronchoscopy	Adenocarcinoma	Metastatic	13.59	23719	>5.0	Adenocarcinoma	NSCLC	CEA>5.0&Metastatic	4	Negative	Negative	NA	distant	distant	>=2
Female	72	3.1*3	3.1	(3-5]	Fiberoptic bronchoscopy	Squamous cell	Metastatic	9.21	779673	>5.0	Squamous cell	NSCLC	CEA>5.0&Metastatic	2	Negative	Negative	regional	distant	regional+distant	>=2
Male	60		NA	NA	Fiberoptic bronchoscopy	Squamous cell	Metastatic	2.66	5480116	<=5.0	Squamous cell	NSCLC	CEA<=5.0&Metastatic	1	Negative	Negative	NA	distant	distant	1
Male	38	5.6*3.8	5.6	(5-7]	Fiberoptic bronchoscopy	Adenocarcinoma	Metastatic	4.84	5442939	<=5.0	Adenocarcinoma	NSCLC	CEA<=5.0&Metastatic	3	Negative	Negative	NA	distant	distant	>=2
Male	68	3*2.4	3	<=3	Surgery	Squamous cell	Metastatic	1.64	268252	<=5.0	Squamous cell	NSCLC	CEA<=5.0&Metastatic	1	Positive	Positive	regional	NA	regional	1
Male	71	7.1*6	7.1	>7	Percutaneous puncture biopsy	Adenocarcinoma	Unmetastatic	4.02	602706	<=5.0	Adenocarcinoma	NSCLC	CEA<=5.0&Unmetastatic	0	Negative	Negative	NA	NA	NA	0
Female	51	1.9*1.7	1.9	<=3	Fiberoptic bronchoscopy	Squamous cell	Metastatic	3.61	448192	<=5.0	Squamous cell	NSCLC	CEA<=5.0&Metastatic	1	Negative	Negative	regional	NA	regional	1
Male	82	2.5*1.9	2.5	<=3	Surgery	Squamous cell	Unmetastatic	2.65	5484954	<=5.0	Squamous cell	NSCLC	CEA<=5.0&Unmetastatic	0	Negative	Negative	NA	NA	NA	0
Male	52		NA	NA	Fiberoptic bronchoscopy	Squamous cell	Unmetastatic	2.66	5485452	<=5.0	Squamous cell	NSCLC	CEA<=5.0&Unmetastatic	0	Negative	Negative	NA	NA	NA	0
Male	67	1.3*1	1.3	<=3	Surgery	Adenocarcinoma	Unmetastatic	1.73	5490426	<=5.0	Adenocarcinoma	NSCLC	CEA<=5.0&Unmetastatic	0	Negative	Negative	NA	NA	NA	0
Female	67	>10	11	>7	Fiberoptic bronchoscopy	Adenocarcinoma	Metastatic	8.62	1342247	>5.0	Adenocarcinoma	NSCLC	CEA>5.0&Metastatic	2	Positive	Positive	regional	distant	regional+distant	>=2
Male	66	6.9*6.6	6.9	(5-7]	Fiberoptic bronchoscopy	Squamous cell	Unmetastatic	2.29	5493256	<=5.0	Squamous cell	NSCLC	CEA<=5.0&Unmetastatic	0	Negative	Negative	NA	NA	NA	0
Female	65	8.8*7.8	8.8	>7	Percutaneous puncture biopsy	Squamous cell	Unmetastatic	2.66	54958902	<=5.0	Squamous cell	NSCLC	CEA<=5.0&Unmetastatic	0	Negative	Negative	NA	NA	NA	0
Male	64	5*4.2	5	(3-5]	Fiberoptic bronchoscopy	Squamous cell	Unmetastatic	2.78	5498507	<=5.0	Squamous cell	NSCLC	CEA<=5.0&Unmetastatic	0	Negative	Negative	NA	NA	NA	0
Female	57	4.5*4.3	4.5	(3-5]	Fiberoptic bronchoscopy	Adenocarcinoma	Metastatic	570	5500582	>5.0	Adenocarcinoma	NSCLC	CEA>5.0&Metastatic	4	Positive	Positive	regional	distant	regional+distant	>=2
Female	67	5*4.1	5	(3-5]	Fiberoptic bronchoscopy	Small-cell Lung cancer	Metastatic	3.15	5501617	<=5.0	Small-cell Lung cancer	SCLC	CEA<=5.0&Metastatic	1	Positive	Positive	regional	NA	regional	1
Male	52	4.5*3.8	4.5	(3-5]	Fiberoptic bronchoscopy	Small-cell Lung cancer	Unmetastatic	3.13	5503357	<=5.0	Small-cell Lung cancer	SCLC	CEA<=5.0&Unmetastatic	0	Negative	Negative	NA	NA	NA	0
Female	53	3.2*2.7	3.2	(3-5]	Fiberoptic bronchoscopy	Small-cell Lung cancer	Unmetastatic	4.5	5502561	<=5.0	Small-cell Lung cancer	SCLC	CEA<=5.0&Unmetastatic	0	Negative	Negative	NA	NA	NA	0
Female	62	3.8*3	3.8	(3-5]	Fiberoptic bronchoscopy	Small-cell Lung cancer	Metastatic	8.94	5473483	>5.0	Small-cell Lung cancer	SCLC	CEA>5.0&Metastatic	1	Negative	Negative	NA	distant	distant	1
Male	47	6.5*4.7	6.5	(5-7]	Fiberoptic bronchoscopy	Squamous cell	Unmetastatic	2.79	5501673	<=5.0	Squamous cell	NSCLC	CEA<=5.0&Unmetastatic	0	Negative	Negative	NA	NA	NA	0
Male	67	3*2.8	3	<=3	Fiberoptic bronchoscopy	Squamous cell	Metastatic	7.22	5507256	>5.0	Squamous cell	NSCLC	CEA>5.0&Metastatic	2	Negative	Negative	regional	distant	regional+distant	>=2
Male	61		NA	NA	Fiberoptic bronchoscopy	Small-cell Lung cancer	Metastatic	3.08	5509036	<=5.0	Small-cell Lung cancer	SCLC	CEA<=5.0&Metastatic	1	Positive	Positive	regional	NA	regional	1
Male	62		NA	NA	Fiberoptic bronchoscopy	Squamous cell	Unmetastatic	2.38	5499362	<=5.0	Squamous cell	NSCLC	CEA<=5.0&Unmetastatic	0	Negative	Negative	NA	NA	NA	0
Male	63		NA	NA	Fiberoptic bronchoscopy	Squamous cell	Unmetastatic	4.14	5508968	<=5.0	Squamous cell	NSCLC	CEA<=5.0&Unmetastatic	0	Negative	Negative	NA	NA	NA	0
Male	59	5.1*4.5	5.1	(5-7]	Percutaneous puncture biopsy	Adenocarcinoma	Unmetastatic	3.81	1158292	<=5.0	Adenocarcinoma	NSCLC	CEA<=5.0&Unmetastatic	0	Negative	Negative	NA	NA	NA	0
Male	56	4*3.7	4	(3-5]	Fiberoptic bronchoscopy	Small-cell Lung cancer	Metastatic	3.14	5510637	<=5.0	Small-cell Lung cancer	SCLC	CEA<=5.0&Metastatic	3	Positive	Positive	regional	distant	regional+distant	>=2
Male	63	5.9*4.5	5.9	(5-7]	Fiberoptic bronchoscopy	Squamous cell	Metastatic	7.52	5510366	>5.0	Squamous cell	NSCLC	CEA>5.0&Metastatic	1	Negative	Negative	NA	distant	distant	1
Male	60	4.5*4	4.5	(3-5]	Fiberoptic bronchoscopy	Squamous cell	Unmetastatic	7.58	5514151	>5.0	Squamous cell	NSCLC	CEA>5.0&Unmetastatic	0	Negative	Negative	NA	NA	NA	0
Male	47	2.6*2.5	2.6	<=3	Surgery	Adenocarcinoma	Metastatic	3.73	99333	<=5.0	Adenocarcinoma	NSCLC	CEA<=5.0&Metastatic	1	Negative	Negative	regional	NA	regional	1
Male	64	2.53*2.25	2.53	<=3	Percutaneous puncture biopsy	Squamous cell	Metastatic	5.77	5514586	>5.0	Squamous cell	NSCLC	CEA>5.0&Metastatic	1	Positive	Positive	regional	NA	regional	1
Male	53	3.8*2.8	3.8	(3-5]	Fiberoptic bronchoscopy	Squamous cell	Unmetastatic	3.24	585634	<=5.0	Squamous cell	NSCLC	CEA<=5.0&Unmetastatic	0	Negative	Negative	NA	NA	NA	0
Male	52	2	2	<=3	Fiberoptic bronchoscopy	Squamous cell	Metastatic	8.19	791749	>5.0	Squamous cell	NSCLC	CEA>5.0&Metastatic	1	Negative	Negative	NA	distant	distant	1
Male	75	6.9*6.7	6.9	(5-7]	Fiberoptic bronchoscopy	Small-cell Lung cancer	Metastatic	71.38	5519047	>5.0	Small-cell Lung cancer	SCLC	CEA>5.0&Metastatic	3	Positive	Positive	regional	distant	regional+distant	>=2
Male	69		NA	NA	Fiberoptic bronchoscopy	Squamous cell	Metastatic	1.5	5517932	<=5.0	Squamous cell	NSCLC	CEA<=5.0&Metastatic	2	Negative	Negative	NA	distant	distant	>=2
Female	68	>3	3.4	(3-5]	Fiberoptic bronchoscopy	Small-cell Lung cancer	Metastatic	9.31	5518846	>5.0	Small-cell Lung cancer	SCLC	CEA>5.0&Metastatic	2	Positive	Positive	regional	distant	regional+distant	>=2
Male	61	1.7*1.65	1.7	<=3	Fiberoptic bronchoscopy	Squamous cell	Metastatic	3.35	5521611	<=5.0	Squamous cell	NSCLC	CEA<=5.0&Metastatic	1	Positive	Positive	regional	NA	regional	1
Male	61	4*3.5	4	(3-5]	Percutaneous puncture biopsy	Squamous cell	Metastatic	104.8	5523490	>5.0	Squamous cell	NSCLC	CEA>5.0&Metastatic	3	Negative	Negative	regional	distant	regional+distant	>=2
Male	74	3*2.8	3	<=3	Fiberoptic bronchoscopy	Squamous cell	Unmetastatic	3	327922	<=5.0	Squamous cell	NSCLC	CEA<=5.0&Unmetastatic	0	Negative	Negative	NA	NA	NA	0
Male	49	4*3.5	4	(3-5]	Surgery	Adenocarcinoma	Unmetastatic	3.64	5526654	<=5.0	Adenocarcinoma	NSCLC	CEA<=5.0&Unmetastatic	0	Negative	Negative	NA	NA	NA	0
Male	64	>5	5.7	(5-7]	Fiberoptic bronchoscopy	Squamous cell	Unmetastatic	3.11	5564328	<=5.0	Squamous cell	NSCLC	CEA<=5.0&Unmetastatic	0	Negative	Negative	NA	NA	NA	0
Male	59	5.7*4.9	5.7	(5-7]	Fiberoptic bronchoscopy	Squamous cell	Unmetastatic	3.51	447036	<=5.0	Squamous cell	NSCLC	CEA<=5.0&Unmetastatic	0	Negative	Negative	NA	NA	NA	0
Male	43	1.9*1.8	1.9	<=3	Fiberoptic bronchoscopy	Lung cancer(Unclassified)	Metastatic	13.68	5515308	>5.0	Lung cancer(Unclassified)	LC(Unclassified)	CEA>5.0&Metastatic	2	Negative	Negative	NA	distant	distant	>=2
Female	65		NA	NA	Fiberoptic bronchoscopy	Adenocarcinoma	Metastatic	23.08	5528793	>5.0	Adenocarcinoma	NSCLC	CEA>5.0&Metastatic	2	Negative	Negative	NA	distant	distant	>=2
Female	75	2.1*1.5	2.1	<=3	Fiberoptic bronchoscopy	Small-cell Lung cancer	Metastatic	26.37	948684	>5.0	Small-cell Lung cancer	SCLC	CEA>5.0&Metastatic	3	Positive	Positive	regional	distant	regional+distant	>=2
